# Supplementary material for: Tailoring Interfacial Bonding in PEEK Composites via Custom Macromolecular Silane Coupling Agents: From Synthesis to Enhanced Thermomechanical Properties
Source: Materials (Basel). 2026 May 12;19(10):2017. doi: 10.3390/ma19102017 (PMC13208451; doi:10.3390/ma19102017)
Supplement: Supplementary file 1 [file materials-19-02017-s001.zip]

Archive with 1 entries (1 files):
- materials-4230114-supplementary.pdf
